# Supplementary material for: The potential risk of Schistosoma mansoni transmission by the invasive freshwater snail Biomphalaria straminea in South China
Source: PLoS Negl Trop Dis. 2020 Jun 8;14(6):e0008310. doi: 10.1371/journal.pntd.0008310 (PMC7302743; doi:10.1371/journal.pntd.0008310)
Supplement: S1 Data — (XLS) [file pntd.0008310.s002.xls]

## Sheet: All sites
S1 Data. Investigated sites are shown.
Province	District1	District2	Locations	Abbreviation	Biomphalaria	Red Biomphalaria	Black Biomphalaria
Fujian	Fuzhou	Cangshan	Jiangxin Park	FZJXP	NO	NO	NO
Fujian	Fuzhou	Cangshan	Linjiang street	FZBJ	NO	NO	NO
Fujian	Fuzhou	Gulou	West Lake Park	FZWL	NO	NO	NO
Fujian	Fuzhou	Taijiang	Chating park	FZCT	NO	NO	NO
Guangdong	Dongguan	Changping	Shima river1	GDSMM	YES	YES	YES
Guangdong	Dongguan	Liaobu	Shilongkeng reservior	GDSLK	YES	NO	YES
Guangdong	Dongguan	Qiaotou	Shima river2	DGSMD	YES	YES	YES
Guangdong	Dongguan	Tangxia	Jiexin park	DGJX	YES	YES	YES
Guangdong	Dongguan	Zhangmutou	Jinhe community	DGJHC	YES	YES	YES
Guangdong	Huizhou	Huiyang	Yanhe road	HZHY	YES	NO	YES
Guangdong	Jieyang	Puning	Puning site1	PN1	YES	NO	YES
Guangdong	Jieyang	Puning	Puning site2	PN2	YES	YES	YES
Guangdong	Jieyang	Puning	Puning site3	PN3	YES	YES	YES
Guangdong	Shenshen	Futian	Xinzhou road1	SZXZR	YES	NO	YES
Guangdong	Shenshen	Longgang	Longgang road2	DGLG2	YES	NO	YES
Guangdong	Shenshen	Nanshan	Qinyuan park	SZQYP	YES	NO	YES
Guangdong	Shenzhen	Baoan	Shuiku road	SZSK	YES	NO	YES
Guangdong	Shenzhen	Baoan	Gangtie road	SZGT	YES	NO	YES
Guangdong	Shenzhen	Baoan	Xinfu market	SZXFM	YES	YES	YES
Guangdong	Shenzhen	Baoan	Longzhu community	SZLZc	YES	YES	YES
Guangdong	Shenzhen	Baoan	Xinan Park	SZXAP	YES	NO	YES
Guangdong	Shenzhen	Baoan	Xixiang street	SZXX	YES	NO	YES
Guangdong	Shenzhen	Baoan	Xinzhou river2	SZXZ2	YES	NO	YES
Guangdong	Shenzhen	Baoan	Xinan street	SZXAS	YES	NO	YES
Guangdong	Shenzhen	Dapeng	Kuiyong primary school	SZKY2	YES	NO	YES
Guangdong	Shenzhen	Dapeng	Wanxing road	SZWXR	YES	NO	YES
Guangdong	Shenzhen	Dapeng	Huaxing road	SZHX	YES	NO	YES
Guangdong	Shenzhen	Dapeng	Pingkui road	SZPK	YES	NO	YES
Guangdong	Shenzhen	Dapeng	Tuyang community	SZTY	YES	NO	YES
Guangdong	Shenzhen	Dapeng	Kuiyonog street	SZKYS	YES	NO	YES
Guangdong	Shenzhen	Dapeng	Caihai hotel	SZCHH	YES	NO	YES
Guangdong	Shenzhen	Dapeng	Dapeng cultural square	SZCS	YES	NO	YES
Guangdong	Shenzhen	Dapeng	Kuinan road	SZKN	YES	NO	YES
Guangdong	Shenzhen	Futian	Jingpeng building	SZJPB	YES	NO	YES
Guangdong	Shenzhen	Futian	Futian river B	SZFTB	YES	NO	YES
Guangdong	Shenzhen	Futian	Shatou street	SZSTD	YES	NO	YES
Guangdong	Shenzhen	Longgang	Longyuan park	SZLY	YES	YES	YES
Guangdong	Shenzhen	Longgang	Shuanglong station	SZSL	YES	YES	YES
Guangdong	Shenzhen	Longgang	Longcheng street	SZLC	YES	NO	YES
Guangdong	Shenzhen	Longgang	Pingshan river	SZPSR	YES	NO	YES
Guangdong	Shenzhen	Longgang	Zhiwuyuan Road	SZZWY	YES	NO	YES
Guangdong	Shenzhen	Longgang	Nanyue river	SZNYR	YES	YES	YES
Guangdong	Shenzhen	Longgang	Yuanshan street	SZYS	YES	NO	YES
Guangdong	Shenzhen	Longhua	Fenggang town	SZFGT	YES	NO	YES
Guangdong	Shenzhen	Longhua	Miaoxi	SZMX	YES	YES	YES
Guangdong	Shenzhen	Longhua	Guanlan street	SZGLS	YES	NO	YES
Guangdong	Shenzhen	Longhua	Guanlan river1	SZGLR	YES	YES	YES
Guangdong	Shenzhen	Longhua	Qinghu	SZQH	YES	YES	YES
Guangdong	Shenzhen	Longhua	Meilong	SZML1	YES	NO	YES
Guangdong	Shenzhen	Longhua	Minqing road	SZMQR	YES	YES	YES
Guangdong	Shenzhen	Longhua	Rongyu station	SZMZ	YES	NO	YES
Guangdong	Shenzhen	Luohu	Buji river	SZBJR	YES	YES	YES
Guangdong	Shenzhen	Luohu	Shawan river1	SZSWR	YES	YES	YES
Guangdong	Shenzhen	Nanshan	Taoyuan street	SZTYS	YES	NO	YES
Guangdong	Shenzhen	Nanshan	Jinshui road	SZJS	YES	NO	YES
Guangdong	Shenzhen	Nanshan	Dasha river down stream	SZDSH	YES	NO	YES
Guangdong	Shenzhen	Pingshan	Huanjingyuan road	SZHJY	YES	NO	YES
Guangdong	Shenzhen	Pingshan	Pingshan park	SZPS	YES	NO	YES
Guangdong	Shenzhen	Pingshan	Dahong Road	SZDHR	YES	YES	YES
Guangdong	Shenzhen	Pingshan	Maluan street	SZML	YES	NO	YES
Guangdong	Shenzhen	Pingshan	Pinglian Road	SZPLR	YES	YES	YES
Guangdong	Shenzhen	Yantan	Liantang street	SZLY	YES	NO	YES
Guangdong	Shenzhen	Yantan	Shatoujiao street	SZSJ	YES	NO	YES
Guangdong	Dongguan	Chashan	Hanshui village	DGHSV	NO	NO	NO
Guangdong	Dongguan	Chengdong	Lingxia community	DGLXC	NO	NO	NO
Guangdong	Dongguan	Dalang	Songshan lake reservior	DGSSR	NO	NO	NO
Guangdong	Dongguan	Dalang	Shabu village	DGSBV	NO	NO	NO
Guangdong	Dongguan	Dalang	Songshan lake2	DGSS2	NO	NO	NO
Guangdong	Dongguan	Dalang	Songshan lake1	DGSS1	NO	NO	NO
Guangdong	Dongguan	Dongcheng	Tongsha reservior	GDTSR	NO	NO	NO
Guangdong	Dongguan	Fenggang	Wolong road	DGWLR	NO	NO	NO
Guangdong	Dongguan	Huangjiang	floodway of Qingquan reservior	DGFQQ	NO	NO	NO
Guangdong	Dongguan	Huangjiang	Qingquan reservior	DGQQR	NO	NO	NO
Guangdong	Dongguan	Humen	Longyan communinty	DGLYC	NO	NO	NO
Guangdong	Dongguan	Humen	Dongfeng community	DGDFC	NO	NO	NO
Guangdong	Dongguan	Humen	Haijing road	DGHJ	NO	NO	NO
Guangdong	Dongguan	Liaobu	Yuehe lake	DGYHL	NO	NO	NO
Guangdong	Dongguan	Mayong	Culture and sports park	DGCSP	NO	NO	NO
Guangdong	Dongguan	Tangxia	Dapingzhang Forest Park	DGDFP	NO	NO	NO
Guangdong	Dongguan	Tangxia	Sports park	DGSP	NO	NO	NO
Guangdong	Dongguan	Zhangmutou	Jinhe road	DGJHR	NO	NO	NO
Guangdong	Dongguan	Zhangmutou	Xincheng square	DGXCS	NO	NO	NO
Guangdong	Dongguan	Zhangmutou	Yongjing community	DGYJC	NO	NO	NO
Guangdong	Dongguan	Zhongtang	Riverside Road	DGRS	NO	NO	NO
Guangdong	Dongguan	Zhongtang	Zhongma road	DGZM	NO	NO	NO
Guangdong	Guangzhou	Haizhu	The South Campus of Sun Yat-Sen University	GZSC	NO	NO	NO
Guangdong	Guangzhou	Panyu	The East Campus of Sun Yat-Sen University	GZEC	NO	NO	NO
Guangdong	Guangzhou	Tianhe	South China Agricultural University	GZHN	NO	NO	NO
Guangdong	Guangzhou	Tianhe	Haixinsha Asian Games Theme Park	GZHXS	NO	NO	NO
Guangdong	Guangzhou	Yuexiu	Dongshan lake	GZDS	NO	NO	NO
Guangdong	Guangzhou	Yuexiu	Luhu Park	GZLH	NO	NO	NO
Guangdong	Guangzhou	Yuexiu	Datang street	GZTD	NO	NO	NO
Guangdong	Guangzhou	Zengcheng	Zengcheng1	GZZC9	NO	NO	NO
Guangdong	Guangzhou	Zengcheng	Zengcheng2	GZZC5	NO	NO	NO
Guangdong	Guangzhou	Zengcheng	Zengcheng3	GZZC2	NO	NO	NO
Guangdong	Guangzhou	Zengcheng	Zengcheng4	GZZC19	NO	NO	NO
Guangdong	Guangzhou	Zengcheng	Zengcheng5	GZZC18	NO	NO	NO
Guangdong	Guangzhou	Zengcheng	Zengcheng6	GZZC13	NO	NO	NO
Guangdong	Guangzhou	Zengcheng	Zengcheng7	GZZC27	NO	NO	NO
Guangdong	Huizhou	Huiyang	Yonghu community	HZYHC	NO	NO	NO
Guangdong	Huizhou	Huiyang	Yuhe road	HZYHR	NO	NO	NO
Guangdong	Huizhou	Huiyang	Xinyu town	HZXYT	NO	NO	NO
Guangdong	Huizhou	Huiyang	Yingbin road	HZYBR	NO	NO	NO
Guangdong	Huizhou	Huiyang	Hebei street	HZHBS	NO	NO	NO
Guangdong	Huizhou	Huiyang	Danao river	HZDAR	NO	NO	NO
Guangdong	Huizhou	Huiyang	Qiuchang street	HZQCS	NO	NO	NO
Guangdong	Huizhou	Huiyang	Huiyang gymnasium	HZHHG	NO	NO	NO
Guangdong	Huizhou	Huiyang	Jinhui bridge	HZJHB	NO	NO	NO
Guangdong	Huizhou	Huiyang	Danshui street	HZDSS	NO	NO	NO
Guangdong	Huizhou	Huiyang	Dutou river	HZDTR	NO	NO	NO
Guangdong	Jieyang	Puning	Puning site3	PN3	NO	NO	NO
Guangdong	Jieyang	Puning	Puning site2	PN2	NO	NO	NO
Guangdong	Jieyang	Puning	Puning site1	PN1	NO	NO	NO
Guangdong	Jieyang	Puning	Puning site4	PN4	NO	NO	NO
Guangdong	Jieyang	Puning	Puning site5	PN5	NO	NO	NO
Guangdong	Shenshen	Longgang	Pinghu road	DGPHR	NO	NO	NO
Guangdong	Shenshen	Longgang	Longgang road1	DGLG1	NO	NO	NO
Guangdong	Shenzhen	Baoan	Shiyan wetland park	SZSWP	NO	NO	NO
Guangdong	Shenzhen	Baoan	Shiyan street	SZSYS	NO	NO	NO
Guangdong	Shenzhen	Baoan	Fuyong street	SZFYS	NO	NO	NO
Guangdong	Shenzhen	Baoan	Xixiang street	SZXXS	NO	NO	NO
Guangdong	Shenzhen	Baoan	Hangcheng road1	SZHC1	NO	NO	NO
Guangdong	Shenzhen	Baoan	Hangcheng road2	SZHC2	NO	NO	NO
Guangdong	Shenzhen	Baoan	Nanchang park	SZNC	NO	NO	NO
Guangdong	Shenzhen	Baoan	Gongyuan road	SZGY	NO	NO	NO
Guangdong	Shenzhen	Baoan	Baoyuan road	SZBYR	NO	NO	NO
Guangdong	Shenzhen	Baoan	Xinhu road	SZXH	NO	NO	NO
Guangdong	Shenzhen	Baoan	Xingye road	SZXY	NO	NO	NO
Guangdong	Shenzhen	Baoan	Zhongnan community	SZZN	NO	NO	NO
Guangdong	Shenzhen	Dapeng	Kuiyong community	SZKYC	NO	NO	NO
Guangdong	Shenzhen	Dapeng	Jinsha street	SZJSR	NO	NO	NO
Guangdong	Shenzhen	Futian	Futian river A	SZFTB	NO	NO	NO
Guangdong	Shenzhen	Futian	Xinzhou community	SZXZC	NO	NO	NO
Guangdong	Shenzhen	Futian	Fuqiang road	SZFQ	NO	NO	NO
Guangdong	Shenzhen	Futian	Taohua road	SZTHR	NO	NO	NO
Guangdong	Shenzhen	Longgang	Danshui river	SZDSR	NO	NO	NO
Guangdong	Shenzhen	Longgang	Kangyi school	SZKYI	NO	NO	NO
Guangdong	Shenzhen	Longgang	Henggang park	SZHGP	NO	NO	NO
Guangdong	Shenzhen	Longgang	Shangweixin town	SZSW	NO	NO	NO
Guangdong	Shenzhen	Longgang	Tangmei street	SZTMS	NO	NO	NO
Guangdong	Shenzhen	Longgang	Nanwan street	SZNW	NO	NO	NO
Guangdong	Shenzhen	Longhua	Guilian1	SZGL1	NO	NO	NO
Guangdong	Shenzhen	Longhua	Guilian2	SZGL2	NO	NO	NO
Guangdong	Shenzhen	Longhua	Taihe	SZTH	NO	NO	NO
Guangdong	Shenzhen	Longhua	Meilong	SZML2	NO	NO	NO
Guangdong	Shenzhen	Luohu	Guiyuan street	SZGYS	NO	NO	NO
Guangdong	Shenzhen	Luohu	Dawang community	SZDWC	NO	NO	NO
Guangdong	Shenzhen	Luohu	Dongxiao street	SZDXS	NO	NO	NO
Guangdong	Shenzhen	Nanshan	Nantou street	SZNT	NO	NO	NO
Guangdong	Shenzhen	Pingshan	Yingzhan road	SZYZR	NO	NO	NO
Guangdong	Shenzhen	Pingshan	Qiushuiling road	SZQSL	NO	NO	NO
Guangdong	Shenzhen	Pingshan	Biyadi road	SZBYD	NO	NO	NO
Guangdong	Shenzhen	Pingshan	Biling street	SZBL	NO	NO	NO
Guangdong	Shenzhen	Yantan	Yantian street	SZYT	NO	NO	NO
Guangdong	Zhuhai	Doumen	Shalan road	ZHSL	NO	NO	NO
Guangdong	Zhuhai	Doumen	Xiashan park1	ZHSA1	NO	NO	NO
Guangdong	Zhuhai	Doumen	Xiashan park2	ZHSA2	NO	NO	NO
Guangdong	Guangzhou	Baiyun	Baiyun Mountain	GZBYM	NO	NO	NO
Guangdong	Guangzhou	Yuexiu	Yuexiu park	GZYXP	NO	NO	NO
Guangxi	Guilin	Urban	The elephant trunk hill	GLETH	NO	NO	NO
Guangxi	Guilin	Urban	Seven Star Park	GLSSP	NO	NO	NO
Guangxi	Guilin	Yangshuo	Li river	GLLR	NO	NO	NO
Guangxi	Guilin	Yangshuo	Gaofeng town	GLGF	NO	NO	NO
Guangxi	Wuzhou	Tengxian	Jinji town1	WZjj1	NO	NO	NO
Guangxi	Wuzhou	Tengxian	Jinji town2	WZjj2	NO	NO	NO
Guangxi	Wuzhou	Urban	Guilin road	WZGL	NO	NO	NO
Guangxi	Wuzhou	Urban	Rose lake	WZSL	NO	NO	NO
Hong Kong	Hong Kong	New Territories	New Territories1	HKNT1	YES	NO	YES
Hong Kong	Hong Kong	Tuen Mun	Hong kong Tuen Mun1	HKTM1	YES	YES	YES
Hong Kong	Hong Kong	New Territories	New Territories2	HKNT2	NO	NO	NO
Hong Kong	Hong Kong	New Territories	New Territories3	HKNT3	NO	NO	NO
Hong Kong	Hong Kong	Tai Po	Yuen Long2	HKYL2	NO	NO	NO
Hong Kong	Hong Kong	Tai Po	Tai Po	HKTP	NO	NO	NO
Hong Kong	Hong Kong	Tuen Mun	Tuen Mun2	HKTM2	NO	NO	NO
Hong Kong	Hong Kong	Yuen Longn	Yuen Long1	HKYL1	NO	NO	NO
Hubei	Shiyan	Danjiangkou	Yongle road	SYWDS	NO	NO	NO
Hubei	Shiyan	Maojian	Jingzhou road	SYJZ	NO	NO	NO
Hubei	Shiyan	Maojian	Hebei road	SYHB	NO	NO	NO
Shanghai	Shanghai	Minhang	Xincheng central park	SHXC	NO	NO	NO
Shanghai	Shanghai	Minhang	Xinzhuang park	SHXZ	NO	NO	NO
Shanghai	Shanghai	Minhang	Linchun road	SHCS	NO	NO	NO
Zhejiang	Hangzhou	Shangcheng	West Lake1	HZWL1	NO	NO	NO
Zhejiang	Hangzhou	Shangcheng	West Lake3	HZWL3	NO	NO	NO
Zhejiang	Hangzhou	Shangcheng	Lingyin Scenic Spot	HZLYS	NO	NO	NO
Zhejiang	Hangzhou	Shangcheng	West Lake2	HZWL2	NO	NO	NO
