# Supplementary material for: The potential risk of Schistosoma mansoni transmission by the invasive freshwater snail Biomphalaria straminea in South China
Source: PLoS Negl Trop Dis. 2020 Jun 8;14(6):e0008310. doi: 10.1371/journal.pntd.0008310 (PMC7302743; doi:10.1371/journal.pntd.0008310)
Supplement: S2 Data — (XLS) [file pntd.0008310.s003.xls]

## Sheet: transcriptomes
S2 Data. The comparsions between BBS and RBS in transcriptomes are shown.
The sequenced datas of BBS and RBS.
Samples	Read Number	Base Number	GC Content	%≥Q30
BBS	24532928	7323192528	0.4373	0.8884
RBS	29000245	8648292508	0.3931	0.899
The DEGs between BBS and RBS.
DEGs Set	All DGEs	Up-regulated	Down-regulated
BBS VS RBS	594	479	115
